# Supplementary material for: Effect of Arabinogalactans on Induction of White-Opaque Somatic Embryos of Avocado (Persea americana Mill.) cv. Duke-7
Source: Plants (Basel). 2023 Dec 21;13(1):37. doi: 10.3390/plants13010037 (PMC10780364; doi:10.3390/plants13010037)
Supplement: Supplementary file 1 [file plants-13-00037-s001.zip]

Archive with 1 entries (1 files):
- plants-2764953-supplementary.pdf
